# Supplementary material for: Incorporation of Zinc into Binary SiO2-CaO Mesoporous Bioactive Glass Nanoparticles Enhances Anti-Inflammatory and Osteogenic Activities
Source: Pharmaceutics. 2021 Dec 9;13(12):2124. doi: 10.3390/pharmaceutics13122124 (PMC8705893; doi:10.3390/pharmaceutics13122124)
Supplement: Supplementary file 1 [file pharmaceutics-13-02124-s001.zip]

Archive with 1 entries (1 files):
- pharmaceutics-1458299-supplementary.pdf
